# Supplementary material for: Untargeted Metabolomics and Antioxidant Capacities of Muscadine Grape Genotypes during Berry Development
Source: Antioxidants (Basel). 2021 Jun 4;10(6):914. doi: 10.3390/antiox10060914 (PMC8230005; doi:10.3390/antiox10060914)
Supplement: Supplementary file 1 [file antioxidants-10-00914-s001.zip]

Archive with 1 entries (1 files):
- antioxidants-1228156-supplementary.pdf
